# Supplementary material for: p53: The Multifaceted Roles of Covalent Modifications in Cancer
Source: Pharmaceuticals (Basel). 2024 Dec 13;17(12):1682. doi: 10.3390/ph17121682 (PMC11677429; doi:10.3390/ph17121682)
Supplement: Supplementary file 1 [file pharmaceuticals-17-01682-s001.zip]

Archive with 1 entries (1 files):
- pharmaceuticals-3332386-supplementary.xlsx
