# Supplementary material for: p53: The Multifaceted Roles of Covalent Modifications in Cancer
Source: Pharmaceuticals (Basel). 2024 Dec 13;17(12):1682. doi: 10.3390/ph17121682 (PMC11677429; doi:10.3390/ph17121682)
Supplement: Supplementary file 1 [file pharmaceuticals-17-01682-s001.zip › pharmaceuticals-3332386-supplementary.xlsx]

## Sheet: Table S1 Recent clinical trials
Compound	Category	Combination	Condition	Phase	NCT Number
Alrizomadlin (APG-115)	Spirooxindole		BAP1 cancer syndrome and early-stage mesothelioma	Phase II	NCT06654050
ALRN-6924	Peptide	Docetaxel, Doxorubicin, and Cyclophosphamide (TAC)	Chemoprotection agent in patients with p53-Mutated, HER2 negative breast cancer receiving neoadjuvant or adjuvant chemotherapy with docetaxel, doxorubicin, and cyclophosphamide	Phase I b	NCT05622058
KT-253	PROTAC		Relapsed or refractory (R/R) high grade myeloid malignancies, acute lymphocytic leukemia (ALL), R/R lymphoma, myelofibrosis, and R/R solid tumors	Phase I	NCT05775406

## Sheet: Table S2 All clinical trials
Compound	Category	NCT numbers	Phase
ALRN-6924	Peptide	NCT05622058	Phase 1
		NCT02264613	Phase 1 Phase 2a
		NCT02909972	Phase 1
		NCT03654716	Phase 1
		NCT03725436	Phase 1
RG7112 (RO5045337)	Cis-imidazoline	NCT00559533	Phase 1
		NCT01143740	Phase 1
		NCT01605526	Phase 1
		NCT01635296	Phase 1b
		NCT00623870	Phase 1
		NCT01164033	Phase 1
		NCT01677780	Phase 1
Idasanutlin (RO5503781, RG7388)	Pyrrolidine	NCT03362723	Phase 1
		NCT01773408	Phase 1
		NCT02407080	Phase 1
		NCT02670044	Phase 1
		NCT01462175	Phase 1
		NCT02828930	Phase 1
		NCT02098967	Phase 1
		NCT02633059	Phase 1 Phase 2
		NCT04029688	Phase 1 Phase 2
		NCT03158389	Phase 1 Phase 2a
		NCT05952687	Phase 1b
Milademetan (RAIN-32, DS-3032b)	Spirooxindole	NCT03647202	Early phase 1
		NCT03614455	Early phase 1
		NCT03671564	Phase 1
		NCT01877382	Phase 1
		NCT03634228	Phase 1 Phase 2
		NCT04979442	Phase 3
		NCT05012397	Phase 2
APG-115 (AA-115, alrizomadlin)	Spirooxindole	NCT06654050	Phase 2
		NCT02935907	Phase 1
		NCT04275518	Phase 1b
		NCT03611868	Phase 1b Phase 2
		NCT04785196	Phase 1b Phase 2
		NCT03781986	Phase 1 Phase 2
		NCT05701306	Phase 1
		NCT04358393	Phase 1b Phase 2
		NCT04496349	Phase 2a
SAR405838 (MI-773)	Spirooxindole	NCT01985191	Phase 1
		NCT01636479	Phase 1
Navtemadlin KRT-232 (AMG 232)	Piperidinones	NCT02016729	Phase 1
		NCT01723020	Phase 1
		NCT03031730	Phase 1
		NCT03787602	Phase 1b Phase 2
		NCT05705466	Phase 1b Phase 2
		NCT04502394	Phase 1b Phase 2
		NCT04669067	Phase 1b Phase 2
		NCT04835584	Phase 1b Phase 2
		NCT04113616	Phase 1b Phase 2
		NCT03662126	Phase 2 Phase 3
		NCT03669965	Phase 2a Phase 2b
		NCT04485260	Phase 1b Phase 2
		NCT05027867	Phase 2
		NCT04640532	Phase 1 Phase 2
		NCT04878003	Phase 2
		NCT02825836	Phase 1 Phase 2
		NCT03217266	Phase 1b
		NCT04190550	Phase 1b
		NCT05797831	Phase 2 Phase 3
NVP-CGM097	Dihydro-isoquinolinones	NCT01760525	Phase 1
Siremadlin (HDM201)	Pyrrolidono-imidazole	NCT02143635	Phase 1
		NCT02343172	Phase 1
		NCT05180695	Phase 1 Phase 2
		NCT03714958	Phase 1
		NCT05155709	Phase 1b Phase 2
		NCT05599932	Phase 1
		NCT04097821	Phase 1 Phase 2
		NCT04116541	Phase 2
		NCT03940352	Phase 1b
		NCT05447663	Phase 1b Phase 2
BI 907828 (Brigimadlin)	Pyrrolidono-imidazole	NCT03449381	Phase 1a, 1b
		NCT05218499	Phase 2 Phase 3
		NCT03964233	Phase 1a, 1b
		NCT05613036	Phase 1
		NCT05372367	Phase 1
		NCT05512377	Phase 2a, 2b
		NCT05376800	Phase 0, 1a
KT-253	PROTAC	NCT05775406	Phase 1

## Sheet: Table S3 Referenced proteins
Protein in text	Conventional gene name	Uniprot number (human)
p53	TP53	P04637
MDM2	MDM2	Q00987
BCL-XL	BCL2L1	O43521
BCL2	BCL2	P10415
MYBBPIA	MYBBPIA	Q9BQG0
BCCIP	BCCIP	Q9P287
S100	S100A1-16	Q99584 etc
RBEL1A	RABL6	Q3YEC7
ARC	ARC	Q7LC44
p63	TP63	Q9H3D4
p73	TP73	O15350
Histone acetyltransferase p300	EP300	Q09472
Histone deacetylase	HDAC1-12	Q13547 etc
Sirtuin	SIRT1-6	Q96EB6 etc
ATM/ATR Serine/Threonine Kinase	ATM	Q13315
Checkpoint Kinase CHK1/2	CHEK1,2	O14757, O96017
DNA-PK	PRKDC	P78527
BTK tyrosine kinase	BTK	Q06187
PP1 protein phosphatase	PPP1CA, PPP1CB, PPP1CC	P62136, P62140, P36873
PP2 protein phosphatase	PPP2CA	P67775
PPM protein phosphatase	PPM1A	P35813
TIP60 lysine acetyltransferase	KAT5	Q92993
MOF lysine acetyltransferase	KAT8	Q9H7Z6
MOZ lysine acetyltransferase	KAT6A	Q92794
CBP	CREBBP	Q92793
PCAF	KAT2B	Q92831
BAX	BAX	Q07812
BBC3	BBC3	Q96PG8
SMYD2	SMYD2	Q9NRG4
SET7/9 histone lysine methyltransferase	SETD7	Q8WTS6
PRMT1 protein arginine methyltransferase	PRMT1	Q99873
CARM1	CARM1	Q86X55
PRMT5 protein arginine methyltransferase	PRMT5	O14744
KDM1/LSD1 lysine demethylase	KDM1A	O60341
JMJD6 arginine demethylase and lysine hydroxylase	JMJD6	Q6NYC1
PIRH2	RCHY1 / ZNF363	Q96PM5
CARP	ANKRD1	Q15327
synoviolin	SYVN1	Q86TM6
TRIM E3 ubiquitin-protein ligase	TRIM24, TRIM32 etc	Q13049 etc
MKRN	MKRN1-3	Q9UHC7 etc
ARF-BP1 E3 ubiquitin-protein ligase	HUWE1	Q7Z6Z7
CHIP E3 ubiquitin-protein ligase	STUB1	Q9UNE7
UBE4B	UBE4B	O95155
MDMX/MDM4	MDM4	O15151
RNF38	RNF38	Q9H0F5
RNFs	RNF1,2,126,128 etc	Q06587 etc
TOPORS	TOPORS	Q9NS56
CUL7	CUL7	Q14999
UBC13	UBE2N	P61088
Ubiquitin	UBB, UBC	P0CG47, P0CG48
SUMO	SUMO1-4	P63165 etc
NEDD8	NEDD8	Q15843
FBXO11	FBXO11	Q86XK2
PIAS	PIAS1,2	O75925, O75928
thioredoxine reductase	TRXR1-3	Q86VQ6, Q9NNW7, Q8N427
